# Supplementary material for: Deep learning approach for objective differentiation of kidney deficiency syndrome in reproductive age females: a tongue-face fusion model
Source: Front Physiol. 2025 Nov 25;16:1701545. doi: 10.3389/fphys.2025.1701545 (PMC12685927; doi:10.3389/fphys.2025.1701545)
Supplement: Supplementary file 1 [file Table2.xlsx]

## Sheet: Sheet1
Supplementary Table 2. Comparison of single-modality test results for different pre-trained CNN architectures.
Model Name	Accuracy	Precision	Recall	F1 Score	AUC
ViTB16	51.34±7.71	48.90±7.760	44.61±14.79	46.33±11.32	51.12±8.720
ViTB32	51.87±10.16	50.31±10.43	48.47±12.46	49.14±11.24	52.11±11.87
SwinV2B	51.60±3.04	39.77±41.88	21.91±28.85	21.61±27.35	56.41±7.200
SwinT	53.73±5.03	12.11±27.07	12.78±28.57	12.43±27.80	57.05±4.81
SwinS	54.53±3.90	32.89±30.18	34.91±32.00	33.85±31.02	57.00±7.24
SwinV2S	53.20±3.07	11.36±25.41	13.51±30.22	12.35±27.61	58.23±3.63
SwinV2T	54.53±6.08	23.58±32.74	22.46±30.76	22.89±31.44	59.62±10.99
SwinB	56.40±3.33	45.69±25.73	41.43±24.03	43.19±24.35	60.04±4.16
MobileNetV2	61.44±4.59	62.54±5.67	51.64±11.23	55.96±8.07	64.96±3.37
ConvNeXtB	58.78±7.40	36.92±33.90	39.31±36.17	38.08±34.99	65.30±7.85
MobileNetV3S	63.84±6.10	64.73±6.29	55.57±10.51	59.53±7.90	65.95±5.60
ConvNeXtL	60.13±8.85	49.40±28.97	49.32±28.01	49.19±28.14	66.61±13.12
EfficientNetB0	61.70±4.97	63.11±6.23	51.16±9.57	56.10±7.03	68.05±5.11
MobileNetV3L	65.96±4.23	67.79±7.55	58.23±4.99	62.37±3.84	68.88±3.23
ConvNeXtS	65.42±9.80	56.95±32.68	49.95±30.16	52.49±30.32	69.20±10.03
EfficientNetB1	63.83±4.76	62.39±5.50	65.40±2.78	63.74±3.10	71.25±4.06
ConvNeXtT	63.02±6.54	52.71±29.49	48.77±28.04	50.54±28.51	71.93±10.07
EfficientNetB2	67.82±4.47	69.22±6.10	62.11±11.17	64.81±6.26	73.75±2.72
EfficientNetB3	68.63±6.10	69.83±6.68	62.15±8.65	65.60±7.16	74.93±5.59
EfficientNetV2S	67.81±8.45	68.21±8.73	63.72±11.85	65.50±9.19	75.04±8.68
EfficientNetB6	68.34±5.81	68.31±6.68	65.39±9.93	66.48±6.89	75.16±5.62
EfficientNetB5	68.35±9.31	70.62±12.66	60.43±8.45	65.02±9.88	75.98±7.48
EfficientNetB4	69.96±4.23	69.3±5.15	69.31±10.46	68.85±5.17	76.29±3.35
EfficientNetB7	70.48±3.15	72.36±6.61	64.80±5.48	68.00±2.21	78.32±1.89
EfficientNetV2L	70.99±6.22	73.54±8.79	63.14±6.39	67.84±6.84	79.18±7.71
INCEPTIONV3	73.67±3.96	75.30±6.45	68.66±6.11	71.59±4.14	80.92±5.97
GoogLeNet	74.22±6.81	75.75±9.76	70.41±8.14	72.61±6.92	81.00±5.07
res18	73.68±4.82	73.79±3.51	70.93±11.84	71.91±6.98	82.08±4.99
res34	77.39±5.75	79.61±7.35	72.58±9.16	75.57±6.16	83.08±4.11
res101	77.13±3.94	77.37±5.97	75.27±2.77	76.18±3.25	84.11±3.74
MAXVITT	78.70±7.23	82.66±10.62	73.03±17.00	76.09±10.85	85.13±5.51
res50	74.73±4.55	76.84±2.73	68.14±9.08	72.07±6.27	85.32±2.99
EfficientNetV2M	77.39±4.90	80.27±6.00	70.92±6.72	75.19±5.57	85.77±3.11
DenseNet201	80.58 ± 5.95	83.44 ± 6.36	74.73 ± 7.39	78.78 ± 6.57	87.47 ± 6.43
DenseNet169	79.00 ± 8.47	80.30 ± 7.44	74.74 ± 12.26	77.25 ± 9.61	87.82 ± 5.27
DenseNet121	81.12 ± 3.89	81.66 ± 4.10	79.17 ± 9.95	80.04 ± 4.72	88.04 ± 4.58
DenseNet161	80.06 ± 6.77	78.00 ± 7.31	82.48 ± 8.71	79.99 ± 6.66	89.21 ± 5.40
