# Supplementary material for: Deep learning approach for objective differentiation of kidney deficiency syndrome in reproductive age females: a tongue-face fusion model
Source: Front Physiol. 2025 Nov 25;16:1701545. doi: 10.3389/fphys.2025.1701545 (PMC12685927; doi:10.3389/fphys.2025.1701545)
Supplement: Supplementary file 2 [file Table1.xlsx]

## Sheet: Sheet1
Supplementary Table 1. Samples information.
# label 1 = kidney deficiency syndrome; label 2 = non kidney deficiency syndrome
Sample ID	NO.	age	TCM syndrome (Chinese)	TCM syndrome (English)	label
014a10a9bd224ecdd0cd2eff1d1e81df2fd44322873de02dc79edc8353f8804e	1	42	脾肾两虚证	syndrome of dual deficiency of spleen and kidney	1
02276328e731d3affb8dce0b64bf6e419113ac086fe756144dd891d1466c45b6	2	32	肾虚血瘀证	syndrome of blood stasis due to kidney deficiency	1
0277c06ebdeffccd8cae777d07192cb7e5aff3dbb78b921f49dd243cac6a4ec1	3	33	肾阴虚证	syndrome of kidney yin deficiency	1
02ff41d40d00ca5675c79377a860606c87bb6e34e514a39a6906866ef7316763	4	28	脾肾两虚证	syndrome of dual deficiency of spleen and kidney	1
03deaa54be86543d9188b195048646d3573c8b8e5855e1e7aaa23eea4b7eeef3	5	42	脾虚湿阻证	syndrome of spleen deficency with dampness obstruction	0
0500f1c7816994309262b3a5c0338c6b750704b3b140d02f6df047b9df9cfdcf	6	31	虚热证	syndrome of deficiency heat	0
057adb1f1cd8bc259deb0165c7699ac57a39855293ce727ddc82936b6f3c7e17	7	34	脾肾两虚证	syndrome of dual deficiency of spleen and kidney	1
05a0347f7c7f691415bac0282f2612515e29c003e479fe5e00406a71e0181179	8	37	肾阴虚证	syndrome of kidney yin deficiency	1
07137b799d1437cc0c653cc79dc051504f5a62e79da37553c08e0a432f01585c	9	38	脾肾两虚证	syndrome of dual deficiency of spleen and kidney	1
076d4f00edde5fa088a10aa5b5fd8fd8333d130d6268069063653cf6b995baca	10	33	肾阴虚证	syndrome of kidney yin deficiency	1
084da1952515efa60cbded977d748ff3e2ad3b54bf897883113bb1d71d8e12df	11	43	肾阴虚证	syndrome of kidney yin deficiency	1
08e3d6c15a50dfa479395134226df446ea324e76ef1f791d79fbae997b7a2404	12	35	脾肾两虚证	syndrome of dual deficiency of spleen and kidney	1
09282e6f354e83e1957a791066cd3fe27a75fd1575cba8b22b26232d86578bed	13	35	脾虚痰湿证	syndrome of phlegm dampness due to spleen deficiency	0
0a03de23e52877b6e3855687c88d860dd88c353bbc6e137a737159f3510735c0	14	35	气阴两虚证	syndrome of qi and yin deficiency	0
0ccb0b7a93c1e2e54cdbc50f9ff3c625685fce37f9dd3c0e42fbe180f5a855e8	15	41	肾阴虚证	syndrome of kidney yin deficiency	1
0d32e4d0797151e56e0ed2dedb9161063d0bbfed0cbb78b27914abf6bfbcbfda	16	31	肾阴虚证	syndrome of kidney yin deficiency	1
0d97f95219888583eaf65d2e68811cbc4bba2128bae811a85ddc2d178054d8f0	17	35	肾阴虚证	syndrome of kidney yin deficiency	1
0dbf5d93a43915fca8ac850c9bb7ecc2b1389be275329d75b242d6699f49bb28	18	29	虚热证	syndrome of deficiency heat	0
0dcf6c7bc8e5d0a21c2156cb187ad337bce870c296ad247c8917ce6d20cdd102	19	34	肾虚证	syndrome of kidney deficiency	1
0e705758a96e3752ac0723f70d6dd13fc3b1285f6467741d8e7a7bdfb9fede4e	20	39	气虚血瘀证	syndrome of qi deficiency with blood stasis	0
11ba5f9ff5c693a271d52557bf671cac772d05ebb824982621879e2368720063	21	29	虚热证	syndrome of deficiency heat	0
11dc42ac5b606e4f6ebc039025c7f43768cd832596c9c825b96d658b288aba65	22	35	肝郁脾虚证	syndrome of liver depression and spleen deficiency	0
1222481c79ad1e35cddff9182ea12f18539dafdbd0800f547704a076f414692e	23	38	心肾不交证	syndrome of heart and kidney failure in interaction	1
123b9b6bf2070f4f6ab44cdaa1e1ea644741a0876dcec06b67db0dfba4d7223e	24	41	脾虚证	syndrome of spleen deficiency	0
144cbb911bb3927227b7e8c1026f080ddeb5f5c819c6cbb1fe118f1a21b768de	25	28	肾阴虚证	syndrome of kidney yin deficiency	1
14d9d4ede1bd8ef97cc0207afcef871ede433ad1fd0a5c033c31f37873c079c9	26	33	气阴亏虚证	syndrome of qi and yin depletion	0
15348e6e1e9c9af56d85ef0661f7a1c6114eb870b5bcdc4f09627bdd8524421b	27	31	肾阴虚证	syndrome of kidney yin deficiency	1
174beeef27bde688a76b977671c9ec87138b8fb1e7b7989afe4c30153f43845f	28	36	脾虚湿热证	syndrome of spleen deficiency with dampness and heat	0
178750f2c19fcc6e2078929059a2ce62a4d583ea45c761dd8611c3c62bfd1cb4	29	42	肝郁肾虚证	syndrome of liver depression and kidney deficiency	1
17f07b381ddfebaf4142f9aafbd1a57d6a4eaf8b0a7223112840a3379837fa17	30	22	阴虚血瘀证	syndrome of yin deficiency and blood stasis	0
18774148628d5c0183c69c4d1768eb8030eee357ff73f0dc73dc28de111a0e3f	31	24	湿热证	syndrome of dampness and heat	0
189975cb8433bf8c68acfe73cb2a52aa20b9a2af88e06a94deed39390088a464	32	37	肾阴虚证	syndrome of kidney yin deficiency	1
19e4cbab7b4c0d7b2f3f0e0c29b8ddf3d28509676273696e88bd8f241e0eb75a	33	30	脾虚证	syndrome of spleen deficiency	0
1a40686cfebc3b93eca4ee252ae9d34ea9c8f5529b01e0fd6d8c15688eef62ea	34	33	虚热证	syndrome of deficiency heat	0
1ae18656dd95c4efcf4dfb35ed8f049f3e3195f73773b6451481405294dce4e1	35	41	脾肾两虚证	syndrome of dual deficiency of spleen and kidney	1
1c76abd0d9875f26cb95cd9390498f0c333f99ee3b5b348f8c40b922b7d8f881	36	33	肾阴虚证	syndrome of kidney yin deficiency	1
1d915863494601a121df021ef5b960667e1833b3a1a7f6ba06796e8f0b811819	37	35	气虚血瘀证	syndrome of qi deficiency with blood stasis	0
1db8f5e9c3b01f0ebbe8f31376d7f88803052d1b769bfd4cf9cdaf14954c3c5b	38	30	血瘀证	syndrome of blood stasis	0
1dc99737e264ab24aedbd605b44ee748432c238acc55e2ac95bf36cb87002c34	39	30	血瘀证	syndrome of blood stasis	0
21b00ce3ae72ada56097116e00a7eee9e1a50f79ac25062e03ac987b6b58d068	40	32	脾虚湿阻证	syndrome of spleen deficency with dampness obstruction	0
228472b68c119308d6b4d4b35b2ee7f66e5f24225a9878e44c28b9a84c1dd093	41	30	肝郁肾虚证	syndrome of liver depression and kidney deficiency	1
228e6c7ee49c1284880e560665fd790c5acff7f1f29430e045cc3d77b1b98a78	42	38	肾阴虚证	syndrome of kidney yin deficiency	1
22f149df1d04161b52d94271bd411b071070b9fd642f72474ffec8d4327cb0eb	43	31	气虚血瘀证	syndrome of qi deficiency with blood stasis	0
23490f84968abf5c8264688b90a331e9759eddb8a5bb2b0d6e3984d3b30317aa	44	35	肝郁肾虚证	syndrome of liver depression and kidney deficiency	1
235a85871cc345d1a3dc78739535da1566eb60499020a1c1475880d583a4b774	45	36	血瘀证	syndrome of blood stasis	0
2389f41fe42db2297e415ae6f04ba7566ae5b2580355c4c620bebfd0381e0735	46	34	脾肾两虚证	syndrome of dual deficiency of spleen and kidney	1
23d3d806d6b1a4466a76c67b7be61cbcc71970628aab73b2c40f1072519474fa	47	39	瘀热证	syndrome of stasis and heat	0
244a0e382798ee7aa57f9b078251ff0c42200abc3f5afe187c87e9483433256b	48	29	虚热证	syndrome of deficiency heat	0
251ba7a3b809a055ac750b851502f0cbc09f74f03f99d12133176eac5802fad0	49	30	气阴两虚证	syndrome of qi and yin deficiency	0
26177eee02b8b43fd2f4976c6a52daae5d1fe855abda6ba97fccb32656a57bb8	50	29	阴虚血瘀证	syndrome of yin deficiency and blood stasis	0
2650e0c76946819a101c8245d3b1e80be54d68f8143878ac1f5d1749d67f9fd0	51	37	脾虚痰湿证	syndrome of phlegm dampness due to spleen deficiency	0
267f4df7b8916033cb83a32186daa06185d9c2ba696cff05579c23837f38e97e	52	31	脾虚痰湿证	syndrome of phlegm dampness due to spleen deficiency	0
2691644dcfbcd6ee80edb81f782692c178104165f689d10694a21dcf1ae33e0e	53	30	血瘀证	syndrome of blood stasis	0
27c5540d46a9b5e1aed12c904a822ce38a92932bb8305d98b0b120d13af824cb	54	38	肾虚证	syndrome of kidney deficiency	1
2b1047a68b9c99f5df06cf64a64c8ca7951563a989159756d59cc5ad12bb8534	55	33	肾虚证	syndrome of kidney deficiency	1
2c56dffe33697f01f1626caeb2cf9f8a3f64b7a331f23e0f21aafca593ab95e6	56	36	肝郁证	syndrome of liver depression	0
2c9420f090c168bb9c672eb86215924bdfb72819aaef1fd9d12bd8cd31a1f856	57	40	肾阴虚证	syndrome of kidney yin deficiency	1
2cb6d6996a70f8c49c8011096b51f9dd2b8ffe3fcd6e5e33485384a1fd6a6e4a	58	31	肾阴虚证	syndrome of kidney yin deficiency	1
2d09c5385036d976afc0e969cbbeb79b89f70477de65f5e9b544e42ddc705a72	59	30	脾肾两虚证	syndrome of dual deficiency of spleen and kidney	1
2e1a4248480c43f705f81c5c620f7c8f8341e394b87074ac1cdff9a257ad6763	60	39	阴虚血瘀证	syndrome of yin deficiency and blood stasis	0
2e7ee878305997a272533a458cc7ecfce82e339051fc07e7ddaff480b1b32c85	61	32	肾虚血瘀证	syndrome of blood stasis due to kidney deficiency	1
2e8dee7fbf72a1860e94aadf5ac5122230b5665635fa0ce6f445542d8517c4fe	62	44	气阴两虚证	syndrome of qi and yin deficiency	0
2ef52937be7eecb761ac62229f5ff39d78a91d6b3fd5d12e26a48a1e62c3a137	63	39	肾阴虚证	syndrome of kidney yin deficiency	1
2f2798dcc77368b936f3e57254df079c689734a14e516b292bc98bb1903750ba	64	30	瘀热证	syndrome of stasis and heat	0
2fae7bb88f7a57a3ca5b211f7e5bb3ebdef572942ca7b4d775024ab33f2f6491	65	31	虚热证	syndrome of deficiency heat	0
306817e816cd75686e704f0130c08563ffee8805026739feb1e65049d7806190	66	34	肾阴虚证	syndrome of kidney yin deficiency	1
30c906f0e7593c3d5901b5ecbdf116733a25854cc619bb1701d23fc7c54c9cd4	67	28	脾肾两虚证	syndrome of dual deficiency of spleen and kidney	1
310d72f92badfb1eac251a2725de2b00cd2037f52e8649cd3b3399cb12849e30	68	31	虚热证	syndrome of deficiency heat	0
31c227054ef6f1fe1e27a26f790975bccb963472423c4fd3c9adfac2134f7924	69	34	心肾不交证	syndrome of heart and kidney failure in interaction	1
322f4f13180236244920a24b6898e08e747ac3e0c59edeef4183a394c3e1bf31	70	35	脾虚证	syndrome of spleen deficiency	0
32821b3d315a4cd62f1848c83a6ff3ff782adb1bef2dd6342379103194681eb3	71	30	脾胃湿热证	syndrome of dampness and heat in the spleen and stomach	0
32ce49b5f0530879d0143677faa1dd9b393696d574f58642d98f0c03003ef0b1	72	33	肾虚血瘀证	syndrome of blood stasis due to kidney deficiency	1
32e14d136d1999f30a154f70d5a0728f52288a9145e57ffba944bd2f0c5f2713	73	40	肝郁肾虚证	syndrome of liver depression and kidney deficiency	1
34614bb87b21bece9570ed6593f344958e30385d30f068f11416710d9a31f1b1	74	43	肾阴虚证	syndrome of kidney yin deficiency	1
34c5c7bac85b85deeaaaeba47accd1c9306dd1b561ef01750e61e04103988669	75	39	肾阴虚证	syndrome of kidney yin deficiency	1
36184db908fa9ede06d11ffd924361fb02396b480db2922c0ee635347702c571	76	34	虚热证	syndrome of deficiency heat	0
36cd6020e5afc4337accb09f15b70f1efa3d29b9c9f4886d0c0573661d177583	77	32	脾虚痰湿证	syndrome of phlegm dampness due to spleen deficiency	0
36d9f0bcf389ccf2f5e4a2cc64d2dd0bc44d697d65b5c022b5edba79b2932198	78	36	血虚证	syndrome of blood deficiency	0
37c184fa565abe428c28161ea3953428c5895c2dcbfa7e3f844c1bdf4c597d66	79	27	肝郁证	syndrome of liver depression	0
383de83ab92a5f1b70fb6dbf92ffd50962c102f18c795d7b77c53b4c02bd4754	80	41	脾肾两虚证	syndrome of dual deficiency of spleen and kidney	1
3890974eae79584ea369d222355388648a7521d4b8d96e523f7850cb11d79e0d	81	36	肾阴虚证	syndrome of kidney yin deficiency	1
3b1dc7880c7d646e297507189621d3c8a3554961011ab0c0f3fd65d9dec1f32f	82	39	肾阴虚证	syndrome of kidney yin deficiency	1
3b8b94b176c0f49aa65318ec5b34ecd0352c21e53989440a01016b7488990b72	83	27	脾肾两虚证	syndrome of dual deficiency of spleen and kidney	1
3d3854bf0a531013d696a481b42a8e432f1553178cedbc184078ed4798883d2e	84	44	血瘀证	syndrome of blood stasis	0
3d53fab102c36d79109c143d420f9f7e2472dc3d1b83e5c230eb6d30dfa13875	85	31	血瘀证	syndrome of blood stasis	0
3d611f0636446e18cb5be32da29b938a8554832d040a2d43994b85601aed6d8a	86	21	血虚证	syndrome of blood deficiency	0
3e24c34ca58eed5471c53402af7d6fbed4743276c954c890f242b51e2f68664b	87	30	虚热证	syndrome of deficiency heat	0
3eb7f9bdd2bff34a3fe521ca57e47c6330770fac1b15e969598c7899767108a5	88	30	气虚证	syndrome of qi deficiency	0
3ed0a91f5b1f48b3167c6857cd6f7e892a7c4b8d1d02bc91a6bf5b37f19ff0b1	89	33	肾阴虚证	syndrome of kidney yin deficiency	1
3f6c9ca6fcbf85e517b62c40a615584bba8b6173a8087c4812e1c11fffac2594	90	25	气虚血瘀证	syndrome of qi deficiency with blood stasis	0
40aaef175df920d897862621fba8f26fe9cffe9b8fc1c16de6ea49049639f00b	91	38	肾虚血瘀证	syndrome of blood stasis due to kidney deficiency	1
40ab537940821988729e40274d1f66d5316484d7b700cdfa59e8337376fa2733	92	35	痰湿证	syndrome of phlegm and dampness	0
40d3f8dad1b080d981396dcf9cbb4f7d191a472f2f32d2b14c44b41f20135598	93	38	肾虚证	syndrome of kidney deficiency	1
41812574149f29859eebb084ff1810cfca1422844f45731947179f5e6813a3f3	94	38	虚热证	syndrome of deficiency heat	0
4217978e47610f9f8533b5005a5b25624fc39a60cef16587880e97afe009bd23	95	30	肝郁肾虚证	syndrome of liver depression and kidney deficiency	1
434aee6b96eb9ffb496a5cec32602d0bcf3c8d8e20d4a6c720a5f729ad592275	96	32	肝郁证	syndrome of liver depression	0
43548d4119d53993656a19f41c6f4397a7c3411d45aeccb5a49e498511f415f7	97	32	阴虚血瘀证	syndrome of yin deficiency and blood stasis	0
438b3d8011f5cac05514658f1aacf37e2e4fee321c9dca94ae18274e41606d5b	98	26	痰湿证	syndrome of phlegm and dampness	0
457b3898e0172b8c01341fa13b9d0537e42d7435bd23d8111bc163186a6063b8	99	44	肾虚证	syndrome of kidney deficiency	1
4713451fc22d2068feb8d7ad82942db2c5d51bda79222291ae4340e9a8a7e7c2	100	40	虚热证	syndrome of deficiency heat	0
4718368d022a1504008f1d933347ecaf92f2891105b4a4e848b777ba5b12c305	101	42	气阴两虚证	syndrome of qi and yin deficiency	0
47223830ed8dbab8acc8c19b5851d0beefdc6c7a7abf17f0cd03578c2e06163d	102	33	脾虚湿阻证	syndrome of spleen deficency with dampness obstruction	0
481160a7bf4fabc6936727e0db54e2b961b5ab2c85a332465521c73351a32ec7	103	29	肾虚血瘀证	syndrome of blood stasis due to kidney deficiency	1
48335ed379927159f118f74efc3ea15e37bb4eac128a4ee0329673ca11fbee7f	104	39	脾肾两虚证	syndrome of dual deficiency of spleen and kidney	1
4878393f09440681c8c1bcc27bbdb372a1e729322de3783ff3841c6cec5e2505	105	27	虚热证	syndrome of deficiency heat	0
4cd7d7dfa48c24f938660e2693667539c1b09f8adbbee43c7763472f3921efd5	106	33	脾肾两虚证	syndrome of dual deficiency of spleen and kidney	1
4ce1aa9145a3bfcdaf00ae48b5a357458158657c816e8e8614493e4618104118	107	23	肾阴虚证	syndrome of kidney yin deficiency	1
4e5b11f55133c203b366f89e531f36b1613a5d22e8ee26dc8ad614168af5d41d	108	40	气滞血瘀证	syndrome of qi stagnation and blood stasis	0
4eff9689453f704f06a93e75785b7422937ae380fdf61ac3098ab10493e82869	109	32	虚热证	syndrome of deficiency heat	0
4f956add3e993d5e51560ec5d7418764c1b5fc24bb3de0457e942f5854ca247d	110	31	血瘀证	syndrome of blood stasis	0
4febea21455cb0ad5a6395dc1cf70f0b5b9a461e532c7247b6660e745bbea234	111	45	肾虚血瘀证	syndrome of blood stasis due to kidney deficiency	1
5074e5486405d62b0dfe2b5e9fb334ba93f709565655ed21f1ca1a540936ddc8	112	43	气阴亏虚证	syndrome of qi and yin depletion	0
50a8e6cec659913d21934f175edd74cbbb4a2255ae5637032e64d24f431c21ad	113	31	血瘀证	syndrome of blood stasis	0
51714f4422d11be4391a9f9925b245a5c56ceb3c542b969340e0c52fd0ef8e54	114	37	心肾不交证	syndrome of heart and kidney failure in interaction	1
51fff4b52e1840ea107f0ac97c39e8c5d2610ee3df97d10e7365eb4a2a1adee1	115	43	肾阴虚证	syndrome of kidney yin deficiency	1
52e637a134dbfabec7bbf2e5db4e8104ad2ad724ff0785bdb330de8c140cfb90	116	29	痰瘀证	syndrome of phlegm and stasis	0
52f831268a2556800bba8b82b6e674a6e32efd8c1ae9b7a65a671b4b2b59fc96	117	26	气阴两虚证	syndrome of qi and yin deficiency	0
530ad0cb320d3e489e204020dd85a46be93537cca93c3008a9cb1e6df143fcd0	118	40	血瘀证	syndrome of blood stasis	0
5385a377a6764478b5fa56bc9ad7232aea9e14319417f3224e51ca9bcae70c60	119	33	肾阴虚证	syndrome of kidney yin deficiency	1
55b4e08b15b0b9ef5eccca11156b2f5ce2ad801dacafe481ddcf3554b8bd3305	120	25	痰湿证	syndrome of phlegm and dampness	0
58ad80dd614e9ee84fd29e8871dcddd5a439632ed3ab556e91ef273034838d72	121	42	肾阴虚证	syndrome of kidney yin deficiency	1
59ce8efa9d792c828511030db97f3dfcd32fd87f8a92b0f130ac4e64166b88b4	122	32	气虚血瘀证	syndrome of qi deficiency with blood stasis	0
59f0397797c161fc3b0b88cb9643718b16b0145c1dbea08b76988c0a88000dd7	123	42	肾虚证	syndrome of kidney deficiency	1
5abc89adf1848fee62dae03bb7b7b90bc9fcf5c51e9d8a4e8908d3d33f926377	124	32	脾肾两虚证	syndrome of dual deficiency of spleen and kidney	1
5aec398eca49d696564465f8feb02a29053a6e20342728e7e818a8de65d6b13a	125	27	血瘀证	syndrome of blood stasis	0
5b7b5629b78a992e0011f6048138ba3c1fe2d4fa6e3739576c5e274e63186573	126	31	气滞证	syndrome of qi stagnation	0
5cd0dca40a5ced0fd4fef7a3ac9a9ccd7ccf36073b93fd82dfa7ca6fb1ddb62d	127	41	虚热证	syndrome of deficiency heat	0
5ddbb2ac3f74a2ec3201167e750e7847290129f3d443b2f88631a0af4de9f82e	128	27	肾阴虚证	syndrome of kidney yin deficiency	1
5e19b1ea6d975add0d3b908b338e9703f4e5687467b11a4f1bc4a2b325737eb8	129	32	肾阴虚证	syndrome of kidney yin deficiency	1
5e3eb4bd84f78bd7c2ffc3c11c8fd6d857281f6ef4b108d747fcca0bc02864e6	130	33	气滞血瘀证	syndrome of qi stagnation and blood stasis	0
5e6033e7dbfc54ca4b8335ee738904c5797eb7e86de6161e97a6607d15a0e31b	131	24	肾阴虚证	syndrome of kidney yin deficiency	1
5fbde26354a95c574af64b47d86df337c7274c5cad294a0e09a01e598c607007	132	44	肾虚证	syndrome of kidney deficiency	1
5fcdbbd1da644ef75edc9a6cd20d122d307745a9e58ebc78a373b507e4afc2fe	133	32	脾虚证	syndrome of spleen deficiency	0
61c7b6b2a9bc118dbf8ffaef06ed7efabe32352eb044b16f1707e75c0a4ba170	134	38	血瘀证	syndrome of blood stasis	0
61da41d09e84a487e1bcf478a2b38e8364140238514b77a08e313e25f2652578	135	28	脾肾两虚证	syndrome of dual deficiency of spleen and kidney	1
631f9073b8ac75a638fd1b0e29f2721d556363baac4842a17104563c0149c27b	136	27	气阴亏虚证	syndrome of qi and yin depletion	0
632e59c4845b7a7250241cbae96a47843204b3ac0071a4d292d5c877b9b323b0	137	32	湿热证	syndrome of dampness and heat	0
65587dccc0638e0c03cf78f5bffffeeed015a77c6905765294e6266410f9ee46	138	39	虚热证	syndrome of deficiency heat	0
657b31c7c6ecb484ccb4885e15e4cf4db72fc0a5b110f64d8fc2c344d3c3cf24	139	25	瘀热证	syndrome of stasis and heat	0
6622d67924df16184644e53de61d6e9c1e10eab8d0c35e345aa07e64b73ba028	140	29	肾阴虚证	syndrome of kidney yin deficiency	1
665dbd97237788c7100b0374827d7a237009fdc9dc82543f35731863d3e936e7	141	33	血瘀证	syndrome of blood stasis	0
66e395e351aaf28db076c4aaf1da72205be323e914c809276ae9dee1c3a01c65	142	38	脾肾两虚证	syndrome of dual deficiency of spleen and kidney	1
66f10944e243da5d2912dcebc042492deaaf6c9d2f37f3419dee74e8723dd042	143	39	肾虚证	syndrome of kidney deficiency	1
678449f3790b595178b4a6cae95a9d93aff368676f3d4197e6f63dae7466c59e	144	34	气阴两虚证	syndrome of qi and yin deficiency	0
68d18286f1a6cd4c89a3a892c96236e2abad99b840c3e3ca959b63f004361e3a	145	40	肝郁证	syndrome of liver depression	0
68f010f69caf972e61b7b9bbe2526f23e6b29d7d2837d891c8e5f505b887cdfb	146	39	脾肾两虚证	syndrome of dual deficiency of spleen and kidney	1
68fe1a75da32b4d3947e819919a1c56d77cacecb259577c8af9fcf5efcdca214	147	30	气滞血瘀证	syndrome of qi stagnation and blood stasis	0
69864c2bc7c2972e404ce9fed2d1b91df357309cea26bc16e2634a8183907377	148	29	肾虚血瘀证	syndrome of blood stasis due to kidney deficiency	1
698d002363aa2efa2312585014803d27eb9d5e2b7161c787db5df450f658b5d4	149	35	脾虚痰湿证	syndrome of phlegm dampness due to spleen deficiency	0
69eb4dbc6912176903cd73e2bde028ba419a423f58b08f4de97b757426955679	150	30	脾虚湿热证	syndrome of spleen deficiency with dampness and heat	0
69f228afd6b8ac6ea7672d0eb90f197f3efa98a739214faa62cf579a25319e21	151	43	肾虚血瘀证	syndrome of blood stasis due to kidney deficiency	1
6a25dcbc20ee33196826745081be5c6d22e1e86de99d6d854adbb590b55b99ab	152	26	肾阴虚证	syndrome of kidney yin deficiency	1
6b92c5b76030feb05481556a3259370aecf956fd1f8a618d112952f432d533b9	153	24	血瘀证	syndrome of blood stasis	0
6d2c69ee230ac171fec305e4fa7efc9c26c910b03ba962291275144e9d896d39	154	34	瘀热证	syndrome of stasis and heat	0
6dbf7ab0ef7859bdabe3386f02707f1ffbecad00538f0c9b00814aa5cbad6bea	155	31	肾虚血瘀证	syndrome of blood stasis due to kidney deficiency	1
6e0fd460424902df7a791653cfa5814b6d285be948a3583a735c06323b0185e1	156	32	脾肾两虚证	syndrome of dual deficiency of spleen and kidney	1
70b47361e82951f8cd8e92c1c3dca3c585e8c7d307c1a21b3664a7043f59d970	157	41	阴虚血瘀证	syndrome of yin deficiency and blood stasis	0
71574bce1b4f10f0b8952212e0e66092d8185c22473597fe9b141a5ee73faa6a	158	31	肝郁证	syndrome of liver depression	0
723b8aaddcc2e6c29ef9e41d902ea13622037b48f964d1dc1b3411076a443241	159	40	肾阴虚证	syndrome of kidney yin deficiency	1
725049cbacb0d807774ab15a560b2921c4efb9bc492f99f3b857b2e5d6eeb314	160	32	脾虚湿热证	syndrome of spleen deficiency with dampness and heat	0
72cd697dbee875ec9afdd489d7ac233f3d5a952950ed8c2b3e993b20f0c8945c	161	37	肾阴虚证	syndrome of kidney yin deficiency	1
7394bbba031e2f9983c9f9225f5f12c7c9ca69d7157752dad773020afe481b66	162	33	肾虚血瘀证	syndrome of blood stasis due to kidney deficiency	1
73e8861bb0daca531a3b7e64ab50668a5389eaa62cf15546f604518f71d31ab5	163	30	气血两虚证	syndrome of dual deficiency of qi and blood	0
741f2d3d62d2714b1ce778a74b0be55173cad7d05d278d3e7ebe3f6557280c87	164	34	肾阴虚证	syndrome of kidney yin deficiency	1
74d7205bf5c70b4226f3e2441e4b70970a517c06dd9f609164f199289d2a4674	165	29	肾阴虚证	syndrome of kidney yin deficiency	1
74f73845b12a3afc26892ba1669668064b21724e0c35e9824706564345cf32c2	166	29	血瘀证	syndrome of blood stasis	0
7503188efe3e5de4d27a053a5dff399bc1126101a008e71d6c9da4c090535c90	167	26	脾肾两虚证	syndrome of dual deficiency of spleen and kidney	1
7514fe9d26c583389cd3dcd3c5e9e5483876a904fbb0f6dd064110677e78c7c2	168	42	血虚挟瘀证	syndrome of blood deficiency complicated by stasis	0
756857117585b5ae8bd89d716c01a4cb67ffa243d13b2f54ff2694c5af5389b7	169	35	肾阴虚证	syndrome of kidney yin deficiency	1
77e3ad761344cfff070b92c9accba70546cbad665202a01fb6d116d6e22f97b9	170	18	脾虚痰湿证	syndrome of phlegm dampness due to spleen deficiency	0
78c193e29573d29d3607984865813978e2dd24e83fe130f5c9b10d73b149b997	171	36	肾虚证	syndrome of kidney deficiency	1
7919ed6caa508c51ce9d6e8bd5ac33d148906c661f910618124c15135d9582f5	172	39	气阴两虚证	syndrome of qi and yin deficiency	0
7a04d61fce5d1c0f0d2be3b7e15ea3556b25356b1ff5169f98b57c99148f7266	173	33	脾肾两虚证	syndrome of dual deficiency of spleen and kidney	1
7b1c994fa979772fdec51852bc6eabb5157df673d2ebb7e89073933520a3c2c7	174	35	脾肾两虚证	syndrome of dual deficiency of spleen and kidney	1
7b5346c15bcdf5762bc2541d2f21cb24a1b167c4d06fb71bb135cc41308d1165	175	42	肝郁证	syndrome of liver depression	0
7bc0889e86d3dc585cf0b8d9af3d8640264516ed641db9989705d2ce79870d8b	176	30	气虚证	syndrome of qi deficiency	0
7c03736535b80351f2ae55f884efbce88fcdadd5795a14f894a9f1e09a9cd479	177	43	脾虚痰湿证	syndrome of phlegm dampness due to spleen deficiency	0
7c16e6327135cb7868a1684e18f943da3447cc645d6019f53bf1f7f4d1e84d26	178	37	肾阴虚证	syndrome of kidney yin deficiency	1
7cfd48af985a0a16457c504f050c4321a3c55f5171facdc1d1e68ee734c911ea	179	31	虚热证	syndrome of deficiency heat	0
7d3db0430c2c93e48a554c2c3d919e7f4344a633cc2f79c1f80f36b0a0630081	180	37	瘀热证	syndrome of stasis and heat	0
7d4bba4c966626acdfc0476dc83931fe9a17cddf8b6ce13d56bb86ab5526ffc8	181	28	肾阴虚证	syndrome of kidney yin deficiency	1
7ddef5a29d42539852eec11cc4395c754759553f5fdb35b9fedee6da87bc0c6f	182	35	瘀热证	syndrome of stasis and heat	0
7dfc6372efb149df75db64cfcfa067c18bb5902f3a64ed78099d6c4a17af7352	183	39	脾肾两虚证	syndrome of dual deficiency of spleen and kidney	1
7e962b02940d15c49c2161d4204e07bd252749dd3efda8eaaa03f1e8bbdffa10	184	35	血瘀证	syndrome of blood stasis	0
7ea77abcba46afef954aaa3622c7734b0410c7357852597a64e72ee074ebf481	185	35	肾阴虚证	syndrome of kidney yin deficiency	1
7eaa7962578eee48cd622625e912d5efb0046970d9a06175ab0a5065f53eba0c	186	30	肝郁证	syndrome of liver depression	0
7fcf98c62457dfe3a9e72764b7041ae6c5636afd8b17ccb19aec7eddc7fa3a65	187	32	血瘀证	syndrome of blood stasis	0
7ffc245fbe7df6c4b8b887f8b1795051396fffd775cea00bc791bea4ebb79de8	188	30	血瘀证	syndrome of blood stasis	0
7ffd37fa52c42ba71b863897089aa9f931ef5529a8862d75e12450d2031cbb17	189	31	血虚挟瘀证	syndrome of blood deficiency complicated by stasis	0
801c8727a93e78f2ca831f71295952e3d00c3504e8239d095dbeb7ac5a240fae	190	30	脾肾两虚证	syndrome of dual deficiency of spleen and kidney	1
811f2886108cf0185980c577e018c0acf7d82473f8735508fec7cdb9a17187d4	191	31	瘀热证	syndrome of stasis and heat	0
817d9e9dd1f3ffedec351de8d426f524c89c4258b15af2926413e2f093351b4d	192	34	气阴两虚证	syndrome of qi and yin deficiency	0
81a6b630befee4f5120e1ce8360ea1153510f9029bc2ae700741fe071bea3817	193	29	肾阴虚证	syndrome of kidney yin deficiency	1
81e51b9de7886aa770ba6a977b53fe5dfcd11ca12f339a781e39c7c40092113f	194	44	肾虚血瘀证	syndrome of blood stasis due to kidney deficiency	1
822b550c3cbb0a943c42537f88d484939834d863f06f88ef8cfafad8d33bd13b	195	31	肾虚证	syndrome of kidney deficiency	1
82bdedd5dd9666574bdd4a727edef75aa24565b288787f9439d914ea331ef415	196	24	血瘀证	syndrome of blood stasis	0
83448dfcd95eaa73366c611ea988b35ea9588cfb5c613502c1e3c74525b17428	197	30	血虚挟瘀证	syndrome of blood deficiency complicated by stasis	0
83ba5a212e143474d72df6364621202b602735f8a7a6a246914f867124b8a5c8	198	41	血瘀证	syndrome of blood stasis	0
8432c0cdf29ff36e889b6a22dc3f3ebc47c1353b745e59239886ce2a2b6da743	199	30	肾虚证	syndrome of kidney deficiency	1
84ed7b3f00c86d688c1168245b6cbe23547c70523335be934157c8c9eec8af4b	200	30	脾虚证	syndrome of spleen deficiency	0
8609379ab10c21d9896d05476890ba79cdd21a45c12b2d3d90bd8c1a277ab487	201	36	肾虚证	syndrome of kidney deficiency	1
86a7deb8a70ab631fb3718b68f61e02af82b5645d06bd6f8f52eaf93c2a70527	202	31	脾虚痰湿证	syndrome of phlegm dampness due to spleen deficiency	0
86fd1afbe34b586cfd24b25e8cc5457a754321482b0a44e9a85bff24de502c88	203	26	肾阴虚证	syndrome of kidney yin deficiency	1
8a046662c6928a01667fe2c6a13d5592a2e841c30529b711a26aac8001d37564	204	37	脾虚证	syndrome of spleen deficiency	0
8ac42c4427742d75fe25a685aeb5ecb6d7e09958508f5ebf2b4cf60f03eb2d77	205	22	肝郁证	syndrome of liver depression	0
8c2fba196ba60232e1551f2bff6fbb85cea57264dfcafbbf78053f618ad44bd5	206	44	气阴两虚证	syndrome of qi and yin deficiency	0
8d2f3ecaa1256a586972cfb58abe6cbdfbfef9758138544eb627a61ed47daace	207	28	气阴两虚证	syndrome of qi and yin deficiency	0
8d6ecf91e93c2589042a0a81ee5dca5edea9e027f243b0968c32e9539d4761a7	208	31	气阴两虚证	syndrome of qi and yin deficiency	0
8e668709b709af0abc012c6520fd4d2e49f2745c88d6ae9abe4eee674041d48b	209	33	脾肾两虚证	syndrome of dual deficiency of spleen and kidney	1
8ec9dc458edde1be38c5a096e1efeb4442a20e98a59c6f1332eb32125236a296	210	29	肾阴虚证	syndrome of kidney yin deficiency	1
8ee050d41b5ef37be675e2f6cbd63f8bf1fbf1b382788721ccff75790748f37e	211	35	虚热证	syndrome of deficiency heat	0
8ef7eafbd4d144526e81a3db94660878c659a1a37f5c68d388271230e5e89999	212	39	肾虚血瘀证	syndrome of blood stasis due to kidney deficiency	1
8fd355fc2004ba3527c962383539ac072b480cd565d04236d29c52a11d4ef92c	213	38	气营两虚证	syndrome of dual deficiency of qi and nutrient phases	0
9067a2c24e69dd3f4caa0d1ee392a2fb4ce20aee6bb335cb456c2b44deb0687b	214	33	肾阴虚证	syndrome of kidney yin deficiency	1
90ff38c0eed226377e6f3a781bce021a8e17df7e2f87ff44561b0c6fbffff3ff	215	43	肾虚血瘀证	syndrome of blood stasis due to kidney deficiency	1
91d9750b2fb414ae365d2bb221f28f71840fd25015698a35b96d76bdde307477	216	32	痰湿证	syndrome of phlegm and dampness	0
92f68c567a1ab4db49d582f0df034da8104df50919c26b7ddfec4b9b542fdd9a	217	31	肾虚血瘀证	syndrome of blood stasis due to kidney deficiency	1
941bacd1d07c66ca41c5da22c0e81cf71a6e84160c8cad2e4fda5566682f267e	218	32	肾阴虚证	syndrome of kidney yin deficiency	1
9510794bcd82056b4b7ecf510adf799c620f4e7ae2ed3c1a70ff53bdeb932157	219	29	虚热证	syndrome of deficiency heat	0
9540d1b994bf1b1e0d6c014cd9ff9eb416206ec7562e823f67d8bb469ac13d74	220	48	肾阴虚证	syndrome of kidney yin deficiency	1
9627ec0c4b36b03beffafa81a2c33d32461c710109db77d2440c0a44dbfd721d	221	37	肾虚血瘀证	syndrome of blood stasis due to kidney deficiency	1
963b5665203810ff593cad20cce9b0881b45635a495853b2d28d2f1ca0699b13	222	21	肝肾两虚证	syndrome of dual deficiency of liver and kidney	1
9671e31ce69a796367b3a01e054a7448a6f5733e7977ff490b368b0fb3d628a5	223	30	肾阴虚证	syndrome of kidney yin deficiency	1
974b158739dc4089f30c26700cd09a8ed5624014cf92e0b6a38f5b3d4ac42d39	224	31	气滞血瘀证	syndrome of qi stagnation and blood stasis	0
98379e64a4b513ad90a4f1f651576e51af3cfc55712e5cc9e14a66c330801556	225	42	肾阴虚证	syndrome of kidney yin deficiency	1
98673182b9c1cdf7772dab2407b17496d588c6b2e6319e29ac8cddaf96982961	226	41	肾阴虚证	syndrome of kidney yin deficiency	1
988d79dec1e11f6482e027e69e086ac8195c42f658068b0aab42572084d83571	227	35	虚热证	syndrome of deficiency heat	0
98908089589097bc39f9e924ad85d90bd4101753079891a93cccf1c700623d94	228	26	脾虚湿热证	syndrome of spleen deficiency with dampness and heat	0
98a8f0b716b49066a145092dd92b6de6e1f6f4ef232cdda57623b6b9199d2dac	229	23	气阴两虚证	syndrome of qi and yin deficiency	0
9a864911a41a6443a40766c41cc7bf3b505130032a6971eef7699ca2f197f852	230	36	瘀热证	syndrome of stasis and heat	0
9ab6b0584898c7a01e5cc7d4f0f76fdc05338b6631e0955d245fd5138bc6f51c	231	31	肾阴虚证	syndrome of kidney yin deficiency	1
9aeea60a3bd3f722eb34d700374026a22b98db5fa538c8beb38da6b6d9af5a81	232	48	瘀热证	syndrome of stasis and heat	0
9af62065cf8275a3e62727841b784477939d403bc695e5dd03afb1d38c56bec9	233	38	肾阴虚证	syndrome of kidney yin deficiency	1
9bfe8c5360ba654d1909e319279b47c391e72fb14b0215f73b0c849a4e75b90b	234	31	血瘀证	syndrome of blood stasis	0
9c55ba9aef25a93b3434073b4fa0a2a6c3a40418da3d97ff336b3287b774a9e9	235	39	肾虚血瘀证	syndrome of blood stasis due to kidney deficiency	1
9cd6143f732871c4fb9d6a6c8b31cdee97851f8fc4480e6710c7b98450def7c1	236	36	肾阴虚证	syndrome of kidney yin deficiency	1
9d129dd159d7779d7743403130b2a72aa3f5c5b3b26ff7e4b41f113efdc634a8	237	30	瘀热证	syndrome of stasis and heat	0
9e07d250abb5289d76a63963307927ac650d407a4fe8bc49276b12c6c38662f9	238	31	肝郁肾虚证	syndrome of liver depression and kidney deficiency	1
9e8d00a854d9df6d8de286a1d891e80b8a080c833e72fef6b1c1080697949717	239	45	气虚血瘀证	syndrome of qi deficiency with blood stasis	0
9f69f848a5f6cd686816dd20c3df3674a8483f932ab3b81a4e40dec162548446	240	40	脾肾两虚证	syndrome of dual deficiency of spleen and kidney	1
a13d1e3d52448a2bdcaaf7a793a11dc077228ae5996ad5189f8f41802e2cc5c6	241	38	肾虚血瘀证	syndrome of blood stasis due to kidney deficiency	1
a141107b9b453b431fc36aa75475e7b5119cb2d182cdb682ef363c6410c807e1	242	28	肾虚血瘀证	syndrome of blood stasis due to kidney deficiency	1
a1f9064cdfced4590e32c42e99be5d7c6b81f9cbdf26f997452a26048b1a2ee1	243	47	脾肾两虚证	syndrome of dual deficiency of spleen and kidney	1
a3265a36c1ab8701d19a6189f9a3966658bbef0b0b7e2cb4e456a24a76b81d9d	244	40	肾阴虚证	syndrome of kidney yin deficiency	1
a42fa69aef37f5a0c41e744774814cfe201c480eb98ba14a30cd5fe9e6c65afe	245	29	血瘀证	syndrome of blood stasis	0
a466f6b7adb43d8905c815d4f789aa80c5cbe32ef020186c1baec3aa3535b521	246	33	气阴两虚证	syndrome of qi and yin deficiency	0
a5d2735db198a7b322aa204c9332bc31c2c3ca9ddaa4505d10d8466be5bdc50e	247	35	肾阴虚证	syndrome of kidney yin deficiency	1
a5e0e625ea5c08b289df63954acb837aed24af12e3cb63f8d81f2b3faf882077	248	27	肾虚证	syndrome of kidney deficiency	1
a681cdce05807a3eeaad57635c58f6deea353fa2ae48832b7df0fbe0430a4d9b	249	33	脾虚湿热证	syndrome of spleen deficiency with dampness and heat	0
a89bfe33460d444b3e4bbc6df53d24932b533bf35b2420af8e30c0bebaa2a3b7	250	33	血瘀证	syndrome of blood stasis	0
aad8f95e19fb87042d821a2a3cb57ba442e5ff9a34a5734a64df4ee92a59812e	251	32	虚热证	syndrome of deficiency heat	0
aaf70c0326937af3d0a765343e545f4bd3b4bfb428c4de584eb177fb9681dc73	252	49	瘀热证	syndrome of stasis and heat	0
ab24b86f180d5fb792af89a028259a00dc0f7552bfbda6b0e3e748ad38c7c4aa	253	33	血虚证	syndrome of blood deficiency	0
ac134d5a1722387ff38328902c48bc4f1a17d7d8e679ed8bbc0aebdbc3386020	254	36	肾虚湿热证	syndrome of dampness and heat due to kidney deficiency	1
ace7e51e2105a96440756b90ae7e03538674483cf740ad2b9a10c2c6a07ad911	255	35	肾阴虚证	syndrome of kidney yin deficiency	1
ad855b1d8858ae2b80f38f3f7bf6c14c3f96dc7812e614f5d5c7935ca19bc136	256	28	肝火证	syndrome of liver fire	0
ade144a87553698d48b4444b7f23d124439ba29680e739ebfb8bf4cc16f5a533	257	28	肾阴虚证	syndrome of kidney yin deficiency	1
ae5a9f477d4a5a9832d764d9d92435d3671c1ab5b33af410cba9b052c6385924	258	42	肾虚证	syndrome of kidney deficiency	1
aeda37ced8be8944858b66649c72790e1c9ab67a8cee2be173a52a40be23ce6d	259	40	血虚挟瘀证	syndrome of blood deficiency complicated by stasis	0
af37b2d5f56ca6ae4464228e418e3956e8a8a96afa8940271c079f74e1f62220	260	29	肝郁证	syndrome of liver depression	0
b125e7482237b66c9e049928ded3ec82c3638d1e208f08dfeb2e1c41a5a6f118	261	31	气阴两虚证	syndrome of qi and yin deficiency	0
b1c3afcbe9e83b9be157dbf3277ce5e2701957c6928a5ecb7f726efe8ee630b3	262	29	血瘀证	syndrome of blood stasis	0
b20a6e212bbf67fddaed9a1df538cfb6cc34e53c0705381e282ad4b4c5ca90b2	263	33	肝郁证	syndrome of liver depression	0
b2d7cdcc8fc70f398fadcd2e9cc63150f2a282cfb26bbeace8a8601f6af7b043	264	27	虚热证	syndrome of deficiency heat	0
b34043d6ce6ae2f6f534683aff9f000c6fe1d3d9f8b0c51a9ad3a8936d347e52	265	44	脾虚证	syndrome of spleen deficiency	0
b3f356fbbd7d151608ee5946996133cee52e22ae102b4abc2229f0028a644209	266	32	肝火证	syndrome of liver fire	0
b477ad1dd5cb96774fb4fdab172f8ec76c2cff0ed99f91ff07cbd091733fcb9e	267	28	脾肾两虚证	syndrome of dual deficiency of spleen and kidney	1
b4db127b424ba8b5503ca79f4d1ada8d4f61f52ab9f08e7c2f5ec3a9ef1db587	268	34	肾虚血瘀证	syndrome of blood stasis due to kidney deficiency	1
b51ac88b1607dce1357680a9572428d0990288c85af106f672cfa8dcd0857823	269	44	肾虚血瘀证	syndrome of blood stasis due to kidney deficiency	1
b63e3bd1b82ffbf0dbfa87a251a7f6179f76ce7679644439ad7038def9531597	270	34	脾肾两虚证	syndrome of dual deficiency of spleen and kidney	1
b6d2eee82df15fe007c1c40d99bfa6e699a447d5f5ea6ec8134919dacbebfac2	271	31	肾阴虚证	syndrome of kidney yin deficiency	1
b7094fe2d7f27d8a6f67b8ee99cd92f34611052f0ec0b794c69e331247873209	272	28	肾阴虚证	syndrome of kidney yin deficiency	1
b7f0f65b16a4b0339652b49d80d4e0a9e7e9e7196c7500d3b81b0a5d3569a1b2	273	29	脾虚证	syndrome of spleen deficiency	0
b81c640d2b7739a0b5489ca0d3b1b5416c2c06fa70e99cc3f86b6c8106b1f4e3	274	34	虚热证	syndrome of deficiency heat	0
b912203cdfd3e90ea2ac654781129128777e073b64f0f641196513a0829e852d	275	36	血瘀证	syndrome of blood stasis	0
b95876a0a190f0d39bc56e91d72f8c0062f10e9e62fa4530e2bbce58a5214d2f	276	38	瘀热证	syndrome of stasis and heat	0
b9b7e3a8a84bd9182bc395abed332adc2c4f57c96119868bb3ec1e035c8d4648	277	24	血瘀证	syndrome of blood stasis	0
babf07f23be9a9fe861029ef151a08540edae29f134509813ebcd603f31a6374	278	26	气阴两虚证	syndrome of qi and yin deficiency	0
bac5a2c1aa45a41a6b06b0c052c196b67968c8535a9150278832816b7e91ef49	279	38	脾肾两虚证	syndrome of dual deficiency of spleen and kidney	1
bb307793f1aaf7d155440751a3efdb69dd8eb4cc1a234b15af0d5b3b7c78c32b	280	31	气滞证	syndrome of qi stagnation	0
bb64006bbc1d6fa92c52545fbace1b7946a07ccc5bd196902aa0685cbde86a4b	281	37	脾虚痰湿证	syndrome of phlegm dampness due to spleen deficiency	0
bb73073d04310b1d4af3f0405f05fce3f99e4b631ec0e01dce6b738986d6d2c3	282	31	虚热证	syndrome of deficiency heat	0
bcefdf5723891647e0442aa83fba26be3dc0b4da4ff2a46fb202e68b2cc89839	283	44	肾虚血瘀证	syndrome of blood stasis due to kidney deficiency	1
bdfd5a7d53823502d64dda9f2ed69e07e367f41ebbd09e2e6a52ed8c6460317a	284	43	气虚血瘀证	syndrome of qi deficiency with blood stasis	0
be2de9e465d6a7e094765fa8639c79746b4a3b27011299542e1ab45f98bf49f5	285	26	肾阴虚证	syndrome of kidney yin deficiency	1
bed335c1e2d7c2f02ee6dab7bcfa3d50e0b1aed0a39af2d6246487ebbf04a772	286	35	脾虚湿阻证	syndrome of spleen deficency with dampness obstruction	0
bf33e60b30991533491bad0360b53e2419fa13ec6902286c3a2112a1b064a287	287	34	肝郁证	syndrome of liver depression	0
bf9b3dff98101cc204c5ef7760b74f58725d2fbbbfe52d99323652877e021931	288	27	气阴两虚证	syndrome of qi and yin deficiency	0
bff57b2b6c3028bdfb7c6aa9ac81d6143fd758ffb8ea54365d834d47d0d70955	289	40	肾虚证	syndrome of kidney deficiency	1
c133eeee422c82188f8598074a621a78446a1eafc040a9fb57fc7149c9db4d75	290	31	脾肾两虚证	syndrome of dual deficiency of spleen and kidney	1
c185ffe26291ce62accd7bcdc429e30ef5412d28fb764c5c2e521817f8be045c	291	32	肝郁证	syndrome of liver depression	0
c1a9b76ca9d660a40baafb0b22143a641855b4484a0391bf6b5a1b2bf571131c	292	40	肝肾两虚证	syndrome of dual deficiency of liver and kidney	1
c1b300cece1dfe0da0384a7b421c89c401e0e8a7f57a14d0ca68dad68711bae3	293	40	肾阴虚证	syndrome of kidney yin deficiency	1
c1cd642d8dcc951b6cad7c2fae0ee62451821940b7744f74744aa5251655292f	294	43	瘀热证	syndrome of stasis and heat	0
c2fe4e9aaae46b11fdb01bbe8f6a33183138c099fe6fcd0bd597ccaaf980592b	295	38	脾肾两虚证	syndrome of dual deficiency of spleen and kidney	1
c31771ea954461fcd79bf48eb5da92a25f4fc4c3bc9aea2243e6f49ad5f2079c	296	35	肾阴虚证	syndrome of kidney yin deficiency	1
c489aa01e4fd34a1927b212a246856240e66c11523d36f2b86ddbd87c5a1b287	297	32	肾阴虚证	syndrome of kidney yin deficiency	1
c64f829bc596068ddb7e83e7b59a3b746a10bae15262da0c3076ff3cc9a250dd	298	39	脾虚湿阻证	syndrome of spleen deficency with dampness obstruction	0
c7aaf163c04d22ecf5e4f333c0e1f24c65faa049ce13fcd06925a2572924a899	299	37	肾阴虚证	syndrome of kidney yin deficiency	1
c7cca9913d19a28737d6245ec79cb9539078eec8cceb4327a25dc0e78a5a29e6	300	33	肾阴虚证	syndrome of kidney yin deficiency	1
c83d2f3ccafd68d9d7fead61917f8688bf81d749d1296d500baaec710da2378e	301	34	气虚血瘀证	syndrome of qi deficiency with blood stasis	0
c86ff2cc05cc51a7176a4182218b6f148572f9dc64ad1daa49b2f157e05227b2	302	31	虚热证	syndrome of deficiency heat	0
c9d67c0d92fe778ae375758a9dd6038cd38a70ba5c206172fb353b13e8d160b0	303	28	肾阴虚证	syndrome of kidney yin deficiency	1
ca1cb03d8954b74fda5cba9fadf369f8e201e1f728884f0d6e1d9818b7dff1ee	304	32	肾阴虚证	syndrome of kidney yin deficiency	1
ca73ee2a349d6576285ecf123426e03110b7c5c29cd09ef5db5ef166eef30889	305	34	脾虚湿阻证	syndrome of spleen deficency with dampness obstruction	0
cabf7392243778506592053aa1f189b328519bbec34eca13798d3af3bd77f808	306	35	虚热证	syndrome of deficiency heat	0
cb35bb0820696ea425a17d50b69e768387bac6edb27bb5d6736ac5b3557af064	307	39	气虚血瘀证	syndrome of qi deficiency with blood stasis	0
cdeb11de67a3e4c98cbab6d9e680c2b8e74bb73e66fa217d79adede182539069	308	44	肾阴虚证	syndrome of kidney yin deficiency	1
cf8295036231c82581133f970b5cb06052112fe7a4397326124e821590b4cca5	309	33	气阴两虚证	syndrome of qi and yin deficiency	0
cfcddeffd2d75a2ed21d8c6338f3516ef2ade41c9080b696e2b19e8be6ac40ab	310	31	肾阴虚证	syndrome of kidney yin deficiency	1
d020e85a8a14f022ec80a53fdef54f104e75ea4f4a34a1e51977aea720bd4467	311	34	血虚挟瘀证	syndrome of blood deficiency complicated by stasis	0
d034b788606ca485c04c60d395b9e046df1b4a7844b409da8338ef0ca980f026	312	32	脾肾两虚证	syndrome of dual deficiency of spleen and kidney	1
d06514a73fb33ea9ad9e2912c513d9fd8f6e274d2b5c158e8a4eead96f6a31a5	313	45	血瘀证	syndrome of blood stasis	0
d0e5fb8dbd6c05ce159f7cd0c0282b89f5f018af441b2b44a1d6a249b011ae4e	314	39	瘀热证	syndrome of stasis and heat	0
d570fcac389a5782303b2c702a3106348aa2c4a7ae922e0ae7affcf2c4d34d72	315	40	肝郁肾虚证	syndrome of liver depression and kidney deficiency	1
d6b86173b6ca6ccf0696b271421753a1fd97ed023be4b06dd4c5413a8fd0e0cf	316	45	脾虚痰湿证	syndrome of phlegm dampness due to spleen deficiency	0
d7d6dd3e05fbb31c05f3893f40164be26d023ad60e34d61b8e3de23782315f13	317	43	虚热证	syndrome of deficiency heat	0
d8b6ebdf5fcdc8cdb2138d99d8e269b9a0b528083b8dfb10bae3d1a3c0a8399f	318	26	肝郁肾虚证	syndrome of liver depression and kidney deficiency	1
d8b7fa2fb7313a1a84d1902a95b8cebab194339196064856e7a573252c58572b	319	37	瘀热证	syndrome of stasis and heat	0
d98946d69f20d10f90221226e90712b901943a0c33768c4cc931369985251894	320	29	肾阴虚证	syndrome of kidney yin deficiency	1
d990d33ce8d86633daa36dbb0a53e63b497ca634370cae93efcde09b95b2e7c4	321	37	脾肾两虚证	syndrome of dual deficiency of spleen and kidney	1
da813baf793771ac478c91e5ed0db02e5d1b2249463d4895ba496235522b1702	322	44	肾虚血瘀证	syndrome of blood stasis due to kidney deficiency	1
db14cc19254dec360d284096543cd1ac4c40fddab67c1c7d9ba95ceec50dfacb	323	41	肾阴虚证	syndrome of kidney yin deficiency	1
db5beb7c8d995f0b55b850ca767cd593f439d8329ab1e94d94dc0a2829633a79	324	35	脾肾两虚证	syndrome of dual deficiency of spleen and kidney	1
dc2a2902a9c33f62376fca38356b83511828a97a68bdee8c568b1d3dfe55b5a2	325	23	痰瘀互结证	syndrome of phlegm and stasis obstructing the internal	0
dc368d0322610b1c1e962fdb3216824e16ad2550ae7d7c26759f450c46b2585d	326	29	肝火证	syndrome of liver fire	0
dc7dd96ad5c79f1f91c8daf1c64d6ef7b1332c88775e5964800590ad824b7db7	327	34	肾阴虚证	syndrome of kidney yin deficiency	1
dce96d33bff3bfa73774d42f678d3a69636e22ea75a8c62eaa29bc602841bcf8	328	28	脾虚痰湿证	syndrome of phlegm dampness due to spleen deficiency	0
dd29ac934af0f17c49fbe79e755b2c7259c1adaa94c605081aec8ee49c02b90e	329	25	痰湿证	syndrome of phlegm and dampness	0
dec5e4d8f1aefd925b4e319e0cfb789373eb166176b9920c571539f9172414ab	330	34	肾阴虚证	syndrome of kidney yin deficiency	1
dedb4f09b702ec88ce9473eb227fab0749cf67b0f9e310a55abca7043b9ffc8d	331	35	脾肾两虚证	syndrome of dual deficiency of spleen and kidney	1
df36cd04dc8d3528a27a1e999065d58a9ff75f3b1ce43a5f5eec596cf85e5052	332	26	心肾不交证	syndrome of heart and kidney failure in interaction	1
df5b8a8fcaf14c19fbc0a0e51a7c27a0e8a37a3a5b483966e9428069105fb1cb	333	48	气虚证	syndrome of qi deficiency	0
e04af732b106d8944fa4d3010512180f0051ea9e895f7eb6837e1a56a91541a8	334	37	血瘀证	syndrome of blood stasis	0
e133480b50a6ffbe0cd6427d583795a97fb73b9cc413056b393aac309a9d1efb	335	36	气虚血瘀证	syndrome of qi deficiency with blood stasis	0
e22f98749010e489f76eaaaf7a90f65aecd7cfb84673d44b7d9d12deb4039e58	336	39	肾虚血瘀证	syndrome of blood stasis due to kidney deficiency	1
e2c5bd0eb5c638e11aa0869354ec4443907ae7e956eb831491bfeb296c58cc96	337	43	阴虚血瘀证	syndrome of yin deficiency and blood stasis	0
e2f4ddc322ea02719a0cda7a808d0df07bbaf973301b887fcc5b63f9b802cdf4	338	27	气阴两虚证	syndrome of qi and yin deficiency	0
e3c44fab65f47ab655a8ac83842779ef8a3fd3e4d6e0972db697f6476f512ad5	339	41	肝郁肾虚证	syndrome of liver depression and kidney deficiency	1
e47556e02f0b5381c46df210ddfcbe52580b7b44caf2f214b15fc98d4adbbc80	340	42	肾虚血瘀证	syndrome of blood stasis due to kidney deficiency	1
e64b1f7d8702022521593b7a78db308123133bdad640332a3cc13b7095400f46	341	33	脾虚湿热证	syndrome of spleen deficiency with dampness and heat	0
e6b8f21295b61c04f8e26200ef17830d79b27e7a2723b3e40e7c325096c22471	342	35	血瘀证	syndrome of blood stasis	0
e753bd5a1a7787520279fa4a473083092bd0227cc3441a5251e098e50c9995ef	343	39	血瘀证	syndrome of blood stasis	0
e754f507adf6240ae79d45bc345601ecd8e22a5061ddf5279c4d3e4f83841a4e	344	34	气阴两虚证	syndrome of qi and yin deficiency	0
e75fe6fd5692b2eaf79475cf19a94172f3ffe86978697d319fe781946e9bc03b	345	36	肾虚证	syndrome of kidney deficiency	1
e8140dedd8e46c0ec77b826044cb6425b2e1e11dcafd2e3f11d6647521085a73	346	33	肾虚证	syndrome of kidney deficiency	1
e8ea24edfe82d31c7825b120bf967fe8a8206f46efd71aa12a1a1a03f71489eb	347	44	肾虚血瘀证	syndrome of blood stasis due to kidney deficiency	1
e8fc05d1c10817678c81298ec7e9e2d682e8b9e297c64472f5932a422d5c8462	348	38	肾阴虚证	syndrome of kidney yin deficiency	1
e9f7208661f24c289f9d9571520740d01d822d1608452c04b5eb33aff0303f4b	349	31	瘀热证	syndrome of stasis and heat	0
ead826dc9553846bf6b4472c58a8dd9ca98c34236f2444ec09983ce6d1e6863f	350	36	肾阴虚证	syndrome of kidney yin deficiency	1
ebd4d4ef8888a5a4a754d1e9c337289c9e9a90b5030442af4f05b9b6f28a5e77	351	34	肾阴虚证	syndrome of kidney yin deficiency	1
ec3de039312bd57173da40dfad4c2f727246ccde64b79d112537dcc7d706d7f3	352	42	肾虚血瘀证	syndrome of blood stasis due to kidney deficiency	1
edfb8525282375682fffe05636257c9e2ca8647926bb55eb4c8c0fd131a67c65	353	46	肾虚证	syndrome of kidney deficiency	1
ee50b3b3ffa67130b6abb213cd78ab0eb6c301deb4cdd3260552a51ebd4e0606	354	42	肝郁肾虚证	syndrome of liver depression and kidney deficiency	1
ee54785c1ad16e2399c73738b795e5bd16e6cc1aa47ff3ae4ec5d2d68f0f7103	355	33	虚热证	syndrome of deficiency heat	0
eef26ead953939babce2ad93f49fd432f48b29b405aa2704946b4646474b7197	356	35	肾虚证	syndrome of kidney deficiency	1
ef2c3454b687318bbdab576ce71eb58ede274e6d6cadca4d6eb69b9f441e8a74	357	28	脾虚证	syndrome of spleen deficiency	0
f1b7a8340118e345b23414cc5a686edf0fb69ae6dd84b942706ec0f28cf3b958	358	32	血瘀证	syndrome of blood stasis	0
f2215bdfc40adaba9af475167495b358e65dfe86bca1078b3759a1d82ebff026	359	28	肾虚证	syndrome of kidney deficiency	1
f4539a29306d578d36e702f4e595d0b95cd3567d8cdd6cab971682cc9e121df9	360	30	肾阴虚证	syndrome of kidney yin deficiency	1
f473cc2d16474e88af47c8f6126ac893c6d644fc47a88c5d3a5aabfc3a1577ed	361	38	肾虚证	syndrome of kidney deficiency	1
f6550c480840320bf89cc7285f2645e969e685144fbd209502ef37e735ee6adf	362	32	脾虚湿热证	syndrome of spleen deficiency with dampness and heat	0
f707d75c657b45ffa174c0bf34f7df70df2ffc1339284ee5ef8a8b781f587093	363	44	气虚血瘀证	syndrome of qi deficiency with blood stasis	0
f76181cdcbc3b4114ccc3a7c5b2d3bd23f90d0ce015e43c7610a1cf482c1d600	364	36	肾虚证	syndrome of kidney deficiency	1
f7683f4be422a7d71eb3f0fe538f7c617cdefef886c3070af1b59b1714526694	365	35	虚热证	syndrome of deficiency heat	0
f7f9cb82893f14145b7ad8f4a4ac844621c82a57215a4483a97900492afc26b9	366	36	肝郁肾虚证	syndrome of liver depression and kidney deficiency	1
f874ffd8656f49bac298b8c802307914765189ad14293d91de9418a252fc2d20	367	23	肾虚证	syndrome of kidney deficiency	1
f9994c6a113f20a7895520b5a4c42116bf713ce723f84dc88b0d746cec4fc5e1	368	35	肾阴虚证	syndrome of kidney yin deficiency	1
f9f1676958cd9c3235132b8e0f817608da010d031b5ed977e4178d4653c4c716	369	33	虚热证	syndrome of deficiency heat	0
fa0509f39d8258685880541306551a39c1c645dd150fba0df8b63f3051f390a5	370	32	肝郁肾虚证	syndrome of liver depression and kidney deficiency	1
fab36dcb385435dd16980830be5848845ada12ff78ec387c1181523e516a9194	371	41	肾阴虚证	syndrome of kidney yin deficiency	1
fb08fddbf453c50fd3722d19ce615a03afc6201fe217a7f3df93e3519bd9db53	372	37	虚热证	syndrome of deficiency heat	0
fbb5f1a34e139f92bec7037abfba8a70d6082b68aa90a7bb7b64fefdc6f6028f	373	38	肾阴虚证	syndrome of kidney yin deficiency	1
fe5c95ff5b3d472539b07e21ddab51bebd04a50c4f623a5efec5292525755198	374	34	肾阴虚证	syndrome of kidney yin deficiency	1
fe9b816eee5d69323d8ff6633c262115c7ecade508c6842360c106c0e3a77fe9	375	31	脾肾两虚证	syndrome of dual deficiency of spleen and kidney	1
ffe58a1622f05233a0c4b1a1ca182acd033d41cf4476e199a253310134db8b45	376	30	虚热证	syndrome of deficiency heat	0
